# Supplementary material for: BRCA Challenge: BRCA Exchange as a global resource for variants in BRCA1 and BRCA2
Source: PLoS Genet. 2018 Dec 26;14(12):e1007752. doi: 10.1371/journal.pgen.1007752 (PMC6324924; doi:10.1371/journal.pgen.1007752)
Supplement: S1 Table — The BRCA Share [40] repository contains variants from the UMD and the testing labs Quest Diagnostics and Laboratory Corporation of America (LabCorp). The contents of BRCA Share are available to academic researchers free of charge and to commercial partners under a subscription fee. To assess ENIGMA’s concordance with BRCA Share, we analyzed 5,452 variants—most of the BRCA Share set—by running them through the BRCA Exchange pipeline. BRCA Share contained 3,938 variants not assessed by ENIGMA, and BRCA Exchange contained 4,640 variants that were assessed by ENIGMA but not found in BRCA Share. In addition, we considered a consensus classification based on available ClinVar, LOVD, BIC, and ENIGMA classifications. For these consensus classifications, there were 2,228 variants in BRCA Share with no reference assertion in BRCA Exchange and 13,341 with reference assertions in BRCA Exchange but no assessment in BRCA Share. We compared the clinical significance assessments of the BRCA Share variants with the 6,154 assessments from ENIGMA and the 16,565 BRCA Exchange consensus reference interpretations. Overall, the clinical assessments showed a strong similarity. “Most Neutral” or “Likely Neutral” variants in BRCA Share were assessed as “Benign” or “Likely Benign” in BRCA Exchange, and most “Causal” or “Likely Causal” variants in BRCA Share were assessed as “Pathogenic” or “Likely Pathogenic” in BRCA Exchange. The largest differences were in the VUS counts. BRCA Share contained 310 variants designated as VUS that were assessed by ENIGMA—296 as “Benign” or “Likely Benign” and 14 as “Pathogenic.” BRCA Share also contained 473 variants designated VUS that were assessed in BRCA Exchange consensus—431 as “Benign” or “Likely Benign,” and 42 as “Pathogenic” or “Likely Pathogenic” (there are also 1,177 variants listed as VUS in both BRCA Share and BRCA Exchange consensus). In comparison to the number of variant classifications analyzed (5,552 from BRCA Share, 6,154 from ENIGMA, 16,56 [file pgen.1007752.s001.xlsx]

## Sheet: BRCA Exchange v21
BRCA Exchange Version 21 (August 2018)
BRCA Exchange Expert panel reviewed vs. BRCA Share classifications										BRCA Exchange "Consensus" vs. BRCA Share classifications
Expert panel classifications performed by the ENIGMA consortium										"Consensus" classification was computed by the median of classifications available on BRCA Exchange All Data Portal
(based on analysis scripts from 8/2018)
BRCA1		BRCA Share (2318 variants)								BRCA1		BRCA Share (2318 variants)
		Neutral	Likely Neutral	VUS	Likely Causal	Causal	missing					Neutral	Likely Neutral	VUS	Likely Causal	Causal	missing
BRCA Exchange	Benign	89	20	28	0	0	468			BRCA Exchange	Benign	63	13	20	0	0	480
Expert Panel	Likely Benign	3	11	78	0	0	349			"Consensus"	Likely Benign	28	26	134	0	0	830
(2712 variants)	VUS	0	0	0	0	0	0			(6788 variants)	VUS	29	28	395	0	27	2106
	Likely Pathogenic	0	0	0	0	0	0				Likely Pathogenic	0	0	11	1	68	185
	Pathogenic	0	0	5	1	458	1202				Pathogenic	0	0	3	0	500	1841
	missing	32	69	1142	1	381					missing	4	33	690	1	244
BRCA2		BRCA Share (3134 variants)								BRCA2		BRCA Share (3134 variants)
		Neutral	Likely Neutral	VUS	Likely Causal	Causal	missing					Neutral	Likely Neutral	VUS	Likely Causal	Causal	missing
BRCA Exchange	Benign	80	2	35	0	0	521			BRCA Exchange	Benign	49	1	14	0	0	511
Expert Panel	Likely Benign	4	0	155	0	0	579			"Consensus"	Likely Benign	43	1	263	0	0	1294
(3442 variants)	VUS	0	0	0	0	1	0			(9777 variants)	VUS	22	1	782	0	21	3661
	Likely Pathogenic	0	0	0	0	0	0				Likely Pathogenic	1	0	15	0	61	190
	Pathogenic	0	0	9	0	535	1521				Pathogenic	0	0	13	0	591	2243
	missing	31	6	1893	0	383					missing	0	5	1005	0	246
BRCA1/2		BRCA Share (5452 variants)								BRCA1/2		BRCA Share (5452 variants)
		Neutral	Likely Neutral	VUS	Likely Causal	Causal	missing					Neutral	Likely Neutral	VUS	Likely Causal	Causal	missing
BRCA Exchange	Benign	169	22	63	0	0	989			BRCA Exchange	Benign	112	14	34	0	0	991
Expert Panel	Likely Benign	7	11	233	0	0	928			"Consensus"	Likely Benign	71	27	397	0	0	2124
(6154 variants)	VUS	0	0	0	0	1	0			(16565 variants)	VUS	51	29	1177	0	48	5767
	Likely Pathogenic	0	0	0	0	0	0				Likely Pathogenic	1	0	26	1	129	375
	Pathogenic	0	0	14	1	993	2723				Pathogenic	0	0	16	0	1091	4084
	missing	63	75	3035	1	764					missing	4	38	1695	1	490
